# Supplementary material for: Tumor PKCδ instigates immune exclusion in EGFR-mutated non–small cell lung cancer
Source: BMC Med. 2022 Dec 8;20:470. doi: 10.1186/s12916-022-02670-0 (PMC9733210; doi:10.1186/s12916-022-02670-0)
Supplement: Supplementary file 2 — Additional file 2: Table S1. The clinical information of 100 patients’ samples. [file 12916_2022_2670_MOESM2_ESM.xlsx]

## Sheet: Clinical lung Cancer samples
Patients No	Name	Gender （M/F）	Age(Year)	Smoking	Tumor type	Tumor stage	Combined diagnosis	Hospital number
1	He HongLiang	M	58	Y	Lung adenocarcinoma	IV	N	1094930
2	Lu GuangYou	M	45	Y	Lung adenocarcinoma	IIIb (T4N3M0)	Obstructive pneumonia	1095000
3	Zhang YongLin	M	60	N	Lung adenocarcinoma	IV	N	1065268
4	Zhang YiXi	M	45	Y	Lung adenocarcinoma	IV	N	1095468
5	Yin ZengShuang	M	48	Y	Lung adenocarcinoma	IV	N	1110616
6	Fan XingJiang	M	52	Y	Lung squamous cell carcinoma	IIIa (T2aN2M0)	N	1104802
7	Li ChangHua	M	63	Y	Lung adenocarcinoma	IV	N	1104565
8	Ynag ZhaoBin	M	52	Y	Lung squamous cell carcinoma	Ib (T2aN0M0)	N	1105107
9	Shao XiangYun	F	70	N	Lung adenocarcinoma	IV	Hypertension	1105169
10	Wang RongXian	M	62	Y	Lung squamous cell carcinoma	IV	N	1105218
11	Zheng TongHai	M	56	Y	Lung adenocarcinoma	IV	N	1107699
12	Li JinMei	F	60	N	Lung adenocarcinoma	IV	N	1105958
13	Zhan QiAn	M	67	Y	Lung adenocarcinoma	IV	Diabetes and Coronary heart disease	1108995
14	Zhao WenHua	M	72	Y	Lung squamous cell carcinoma	IV	Bronchiectasis	1109274
15	Li DeQuan	M	56	Y	Lung metastases of liver cancer	IV	Chronic hepatitis B and Liver cancer	1109917
16	Sun QianBin	M	61	Y	Lung squamous cell carcinoma	IV	N	1111566
17	Mo DingXiang	M	64	Y	Lung adenocarcinoma	IV	N	1113116
18	Xu ZhaoRong	M	67	Y	Lung adenocarcinoma	IV	Obstructive pneumonia	1113419
19	Yu HuaBing	M	47	Y	Lung squamous cell carcinoma	IV	Chronic hepatitis B and Liver cancer	1116863
20	Zhang XuanQiao	F	65	N	Lung adenocarcinoma	IV	N	1118656
21	Lu FaShan	M	72	Y	Lung adenocarcinoma	IV	Cerebral infarction、Hypertension and Coronary heart disease	1119594
22	Yang XianFu	M	61	Y	Lung squamous cell carcinoma	II	N	1121295
23	Zhang ChunFa	M	47	Y	Lung adenocarcinoma	IV	N	1121529
24	Zhu HouXiang	M	61	Y	Lung squamous cell carcinoma	I (T1bN0M0)	Chronic obstructive pulmonary disease	1122190
25	Xie TianGui	M	70	Y	Lung squamous cell carcinoma	I	Bladder Cancer（20 years ago）	1119727
26	Luo ShuCheng	M	78	Y	Non-small cell lung cancer	IIIa (T2aN2M0)	Obstructive pneumonia	1123273
27	Chen ZhiShu	M	69	Y	Lung adenocarcinoma	IV	Chronic obstructive pulmonary disease、hypertensionand coronary heart disease	1123981
28	Yang XiBing	M	40	Y	Lung squamous cell carcinoma	IIIa (T4N0M0)	N	1127870
29	Yuan BenGuo	M	68	Y	Lung large cell carcinoma	IV	N	1129248
30	Yu YunZhi	M	75	N	Lung squamous cell carcinoma	Ia (T1bN0M0)	N	1151813
31	Zheng BaiMing	M	60	Y	Lung adenocarcinoma	IV	N	1155880
32	Li JianFei	M	52	Y	Lung pleomorphic cell carcinoma	IIa (T2bN0M0）	Obstructive pneumonia	1160964
33	Jiang XingYu	M	58	Y	Lung squamous cell carcinoma	IV	Obstructive pneumonia	1163401
34	Tang ShouAi	M	52	Y	Lung adenocarcinoma	IIIa (T3N2M0）	Chronic gastritis	1163321
35	Pi YiHua	M	64	N	Lung adenocarcinoma	IIa（T1aN1M0）	N	1167389
36	Luo YuZhi	F	58	N	Lung adenocarcinoma	IV	Hypertension	1167330
37	Yao DaoWen	M	59	Y	Lung large cell carcinoma	II（T1bN1M0)	Obstructive pneumonia	1170603
38	Li ZhengLan	F	64	N	Lung adenocarcinoma	IV	N	1170683
39	Wang XiangQing	M	58	Y	Lung squamous cell carcinoma	IIIa (T2aN2M0)	N	1172310
40	Li FuPing	M	65	Y	Lung squamous cell carcinoma	Ia (T1bN0M0)	N	1172648
41	Wu ShunBao	M	71	Y	Lung adenocarcinoma	IV	N	1176913
42	Cao MaoLin	M	50	Y	Lung squamous cell carcinoma	IIIb (T4N2M0)	N	1177850
43	Liu YiWen	M	62	Y	Lung squamous cell carcinoma	IV	N	1180795
44	Qu DeFa	M	67	Y	Lung squamous cell carcinoma	Ib (T2aN0M0)	Obstructive pneumonia	1187225
45	Xu XingChao	M	60	Y	Lung adenocarcinoma	IV	N	1197901
46	Liu XiaoJuan	F	41	N	Lung adenocarcinoma	IV	N	1199347
47	Yang YunMing	M	70	Y	Lung adenocarcinoma	IIIa (T3N2M0）	N	1202815
48	Nie DeShan	M	62	Y	Lung squamous cell carcinoma	IV	Obstructive pneumonia	1202743
49	Liu YuQin	F	40	N	Lung adenocarcinoma	IV	N	1209091
50	He QiXiang	M	60	Y	Lung adenocarcinoma	IIIa (T3N2M0）	N	1210314
51	Yang YunMing	M	71	Y	Lung adenocarcinoma	IIIb (T4N2M0)	Obstructive pneumonia	1218173
52	Yue ZhengTai	M	40	N	Lung adenocarcinoma	IV	N	1218155
53	Li WenJun	M	64	Y	Lung squamous cell carcinoma	IIIb (T3N3M0）	Diabetes and Obstructive pneumonia	1219259
54	Li ShengTian	M	44	Y	Lung squamous cell carcinoma	IIIb (T3N3M0）	N	1219609
55	Liu ChunYan	M	73	Y	Lung adenocarcinoma	IV	N	1219564
56	Zhang ChunXue	M	71	Y	Lung squamous cell carcinoma	IIIa (T4N1M0)	Asthma	1231398
57	Wan KeLi	M	65	Y	Lung adenocarcinoma	IV	Hypertension	1235762
58	Liu DouXiu	F	60	N	Lung adenocarcinoma	IV	Hypertension	1236026
59	Wu RuoLan	F	85	N	Lung squamous cell carcinoma	IIIb (T2aN3M0）	Hypertension and Coronary heart disease	1236139
60	Yan XueYou	M	49	Y	Lung squamous cell carcinoma	IIIa (T3N2M0）	N	1239991
61	Feng YouSheng	M	66	N	Lung adenocarcinoma	IV	Hypertension	1242755
62	Reng YongQing	M	64	Y	Lung adenocarcinoma	IV	N	1242772
63	Li TaiQing	M	69	Y	Lung adenocarcinoma	IV	N	1242985
64	Li Qiao	M	45	Y	Lung squamous cell carcinoma	IIIa (T2bN2M0）	Obstructive pneumonia	1243283
65	Feng YinShan	M	83	Y	Lung adenocarcinoma	IV	N	1248313
66	Zhang YuanXiu	F	65	N	Lung adenocarcinoma	IV	N	1249102
67	Du ShaoJu	F	55	Y	Lung adenocarcinoma	IIIb (T1bN3M0)	N	1253472
68	Li ChunDe	M	61	Y	Lung squamous cell carcinoma	IIa (T2aN1M0)	Obstructive pneumonia	1254923
69	Xu BengCheng	M	52	N	Lung adenocarcinoma	IV	Asthma and Esophagitis	1257458
70	Wu DeMing	M	66	Y	Lung adenocarcinoma	Ib (T2aN0M0)	N	1260414
71	Wang MingZhong	M	58	Y	Lung squamous cell carcinoma	IIIb (T4N2M0)	N	1264792
72	Zhou YouFu	M	54	Y	Lung adenocarcinoma	IV	N	1265315
73	Yang ChengJun	M	56	Y	Lung adenocarcinoma	IIIa (T2aN2M0)	Cerebral infarction and Obstructive pneumonia	1267489
74	Cheng AiQing	M	62	Y	Lung adenocarcinoma	IIIa(T1bN2M0)	N	1267451
75	Chen MianQing	M	74	Y	Lung adenocarcinoma	IV	N	1267341
76	Chen Rui	M	43	Y	Lung squamous cell carcinoma	IV (T4N1M1)	N	1268237
77	Lai XiuZhen	F	73	N	Lung adenocarcinoma	IV	Rheumatoid arthritis	1269891
78	Hu YinHai	M	60	Y	Lung adenocarcinoma	IV	N	1270375
79	Wang GuoBing	M	64	Y	Lung squamous cell carcinoma	IV	Fungal infection	1270498
80	Zou ZhengLiu	M	50	Y	Lung squamous cell carcinoma	IV	N	1270336
81	Li DeYan	M	58	Y	Lung adenocarcinoma	IV	N	1272635
82	Xiao QiGang	M	61	Y	Lung squamous cell carcinoma	IV	N	1273066
83	Wang HengKui	M	60	Y	Lung squamous cell carcinoma	T2aN0M0	N	1273624
84	Chen MinXuan	M	66	Y	Lung adenocarcinoma	IV	N	1277510
85	Hu ZhangCheng	M	65	Y	Lung adenocarcinoma	IV	N	1280074
86	Yang GuangChao	M	71	Y	Lung adenocarcinoma	IV	N	1280918
87	Wei NaNa	F	29	N	Lung adenocarcinoma	IV	N	1284747
88	Liu DouXiu	F	61	N	Lung adenocarcinoma	IV	Hypertension	1293528
89	Qin WanXi	M	75	Y	Lung adenocarcinoma	IV	N	1293558
90	Chen ShiCai	F	47	N	Lung adenocarcinoma	IV	N	1422685
91	Zhang GuangJu	F	59	N	Lung adenocarcinoma	I (T1bN0M0)	Hypertension	1428063
92	Wang DaJu	F	63	N	Lung adenocarcinoma	IV	N	1427761
93	Zhang MingCai	M	60	Y	Lung squamous cell carcinoma	IIIa (T2aN2M0)	Obstructive pneumonia	1432863
94	Xie TangHe	M	63	N	Lung adenocarcinoma	N/A	N	1435536
95	Ke ChangQi	M	65	Y	Lung adenocarcinoma	IV	Obstructive pneumonia and Hypertension	1436549
96	Luo XinXiang	M	50	N	Lung adenocarcinoma	IV	N	1438158
97	Shang ZhiYou	M	72	Y	Lung adenocarcinoma	IIIa (T2bN2M0)	Obstructive pneumonia	1437220
98	Chen YiFa	M	44	Y	Lung adenocarcinoma	Ia (T1bN0M0)	N	1425846
99	Gao XiuZheng	F	59	N	Lung adenocarcinoma	IV	N	1439845
100	Song HuanHuan	F	48	N	Lung squamous cell carcinoma	IIIb (T4N0M0)	N	1437301
